# Supplementary material for: 5-Hy­droxy-6-[(E)-2-phenyl­ethen­yl]-5,6-dihydro-2H-pyran-2-one isolated from Goniothalamus ridleyi
Source: Acta Crystallogr Sect E Struct Rep Online. 2012 Jun 30;68(Pt 7):o2274. doi: 10.1107/S1600536812028334 (PMC3394055; doi:10.1107/S1600536812028334)
Supplement: Supplementary file 1 [file e-68-o2274-sup1.cif]

##############################################################################
#                                                                            #
# This CIF contains the data in a paper accepted for publication in          #
# Acta Crystallographica Section E. It conforms to the requirements of       #
# Notes for Authors for Acta Crystallographica Section E, and has been       #
# peer reviewed under the auspices of the IUCr Commission on Journals.       #
#                                                                            #
# Full details of the Crystallographic Information File format               #
# are given in the paper "The Crystallographic Information File (CIF):       #
# a New Standard Archive File for Crystallography" by S. R. Hall, F. H.      #
# Allen and I. D. Brown [Acta Cryst. (1991), A47, 655-685].                  #
#                                                                            #
# The current version of the core CIF dictionary is obtainable from          #
# ftp://ftp.iucr.org/pub/cif_core.dic.                                       #
#                                                                            #
# Software is freely available for graphical display of the structure(s)     #
# in this CIF. For information consult the CIF software page                 #
# http://www.iucr.org/resources/cif/software.                                #
#                                                                            #
# This file may be used for bona fide research purposes within the           #
# scientific community so long as proper attribution is given to the journal # 
# article from which it was obtained.                                        #
#                                                                            #
##############################################################################
data_I
_audit_creation_method     SHELXL-97
_chemical_name_systematic
;
5-Hydroxy-6-[(<i>E</i>)-2-phenylethenyl]-5,6-dihydro-2<i>H</i>-pyran-2-one
;
_chemical_name_common     ?
_chemical_formula_moiety     'C13 H12 O3'
_chemical_formula_sum     'C13 H12 O3'
_chemical_formula_iupac     'C13 H12 O3'
_chemical_formula_weight     216.23
_chemical_melting_point     ?
_symmetry_cell_setting     monoclinic
_symmetry_space_group_name_H-M     'P 21'
_symmetry_space_group_name_Hall     'P 2yb'
loop_
    _symmetry_equiv_pos_as_xyz
    'x, y, z'
    '-x, y+1/2, -z'
_cell_length_a     6.5442(8)
_cell_length_b     11.0267(14)
_cell_length_c     8.0991(10)
_cell_angle_alpha     90.00
_cell_angle_beta     111.402(2)
_cell_angle_gamma     90.00
_cell_volume     544.14(12)
_cell_formula_units_Z     2
_cell_measurement_reflns_used     1643
_cell_measurement_theta_min     2.70
_cell_measurement_theta_max     29.62
_cell_measurement_temperature     100(2)
_exptl_crystal_description     Plate
_exptl_crystal_colour     colorless
_exptl_crystal_size_max     0.30
_exptl_crystal_size_mid     0.18
_exptl_crystal_size_min     0.06
_exptl_crystal_density_diffrn     1.320
_exptl_crystal_density_meas     ?
_exptl_crystal_density_method     'not measured'
_exptl_crystal_F_000     228
_exptl_absorpt_coefficient_mu     0.094
_exptl_absorpt_correction_type     multi-scan
_exptl_absorpt_process_details     '(SADABS; Sheldrick, 1996)'
_exptl_absorpt_correction_T_min     0.9725
_exptl_absorpt_correction_T_max     0.9944
_exptl_special_details     ?
_diffrn_ambient_temperature     100(2)
_diffrn_radiation_type     MoK\a
_diffrn_radiation_wavelength     0.71073
_diffrn_radiation_source     'fine-focus sealed tube'
_diffrn_radiation_monochromator     graphite
_diffrn_measurement_device_type     'Bruker APEXII CCD'
_diffrn_measurement_method     '\f and \w scans'
_diffrn_detector_area_resol_mean     ?
_diffrn_reflns_number     2559
_diffrn_reflns_av_R_equivalents     0.0119
_diffrn_reflns_av_sigmaI/netI     0.0169
_diffrn_reflns_theta_min     2.70
_diffrn_reflns_theta_max     27.00
_diffrn_reflns_theta_full     27.00
_diffrn_measured_fraction_theta_max     0.994
_diffrn_measured_fraction_theta_full     0.994
_diffrn_reflns_limit_h_min     -8
_diffrn_reflns_limit_h_max     8
_diffrn_reflns_limit_k_min     -12
_diffrn_reflns_limit_k_max     14
_diffrn_reflns_limit_l_min     -10
_diffrn_reflns_limit_l_max     10
_refine_special_details
;
Refinement of <i>F</i>^2^ against ALL reflections. The weighted <i>R</i>-factor
<i>wR</i> and goodness of fit <i>S</i> are based on <i>F</i>^2^, conventional
<i>R</i>-factors <i>R</i> are based on <i>F</i>, with <i>F</i> set to zero for
negative <i>F</i>^2^. The threshold expression of <i>F</i>^2^ >
\s(<i>F</i>^2^) is used only for calculating <i>R</i>-factors(gt) <i>etc</i>.
and is not relevant to the choice of reflections for refinement.
<i>R</i>-factors based on <i>F</i>^2^ are statistically about twice as large
as those based on <i>F</i>, and <i>R</i>- factors based on ALL data will be
even larger.
;
_reflns_number_total     1250
_reflns_number_gt     1220
_reflns_threshold_expression     I>2sigma(I)
_refine_ls_structure_factor_coef     Fsqd
_refine_ls_matrix_type     full
_refine_ls_R_factor_all     0.0277
_refine_ls_R_factor_gt     0.0267
_refine_ls_wR_factor_gt     0.0678
_refine_ls_wR_factor_ref     0.0689
_refine_ls_goodness_of_fit_ref     1.079
_refine_ls_restrained_S_all     1.078
_refine_ls_number_reflns     1250
_refine_ls_number_parameters     148
_refine_ls_number_restraints     1
_refine_ls_hydrogen_treatment     mixed
_refine_ls_weighting_scheme     calc
_refine_ls_weighting_details
         'calc w=1/[\s^2^(Fo^2^)+(0.0382P)^2^+0.0929P] where P=(Fo^2^+2Fc^2^)/3'
_atom_sites_solution_hydrogens     geom
_atom_sites_solution_primary     direct
_atom_sites_solution_secondary     difmap
_refine_ls_shift/su_max     0.000
_refine_ls_shift/su_mean     0.000
_refine_diff_density_max     0.183
_refine_diff_density_min     -0.182
_refine_ls_extinction_method     none
_refine_ls_extinction_coef     ?
_refine_ls_abs_structure_details     '749 Friedel pairs were merged'
_refine_ls_abs_structure_Flack     ?
loop_
    _atom_type_symbol
    _atom_type_description
    _atom_type_scat_dispersion_real
    _atom_type_scat_dispersion_imag
    _atom_type_scat_source
    'C' 'C' 0.0033 0.0016
                         'International Tables Vol C Tables 4.2.6.8 and 6.1.1.4'
    'H' 'H' 0.0000 0.0000
                         'International Tables Vol C Tables 4.2.6.8 and 6.1.1.4'
    'O' 'O' 0.0106 0.0060
                         'International Tables Vol C Tables 4.2.6.8 and 6.1.1.4'
_computing_data_collection     'APEX2 (Bruker, 2007)'
_computing_cell_refinement     'APEX2 (Bruker, 2007)'
_computing_data_reduction     'SAINT (Bruker, 2007)'
_computing_structure_solution     'SHELXS97 (Sheldrick, 2008)'
_computing_structure_refinement     'SHELXL97 (Sheldrick, 2008)'
_computing_molecular_graphics     'X-SEED (Barbour, 2001)'
_computing_publication_material
                        'SHELXL97 (Sheldrick, 2008) and publCIF (Westrip, 2010)'
loop_
    _atom_site_type_symbol
    _atom_site_label
    _atom_site_fract_x
    _atom_site_fract_y
    _atom_site_fract_z
    _atom_site_U_iso_or_equiv
    _atom_site_adp_type
    _atom_site_calc_flag
    _atom_site_refinement_flags
    _atom_site_occupancy
    _atom_site_symmetry_multiplicity
    _atom_site_disorder_assembly
    _atom_site_disorder_group
    O O1 0.6604(2) 0.26455(12) -0.01641(17) 0.0203(3) Uani d . 1 1 . .
    H H1A 0.720(4) 0.194(2) -0.012(3) 0.024 Uiso d . 1 1 . .
    O O2 0.12430(19) 0.53996(12) -0.04165(17) 0.0225(3) Uani d . 1 1 . .
    O O3 0.46365(18) 0.48046(11) 0.10232(16) 0.0185(3) Uani d . 1 1 . .
    C C1 1.2436(3) 0.59025(18) 0.3976(2) 0.0217(4) Uani d . 1 1 . .
    H H1 1.1293 0.6247 0.2994 0.026 Uiso calc R 1 1 . .
    C C2 1.4539(3) 0.63794(18) 0.4495(2) 0.0248(4) Uani d . 1 1 . .
    H H2 1.4827 0.7041 0.3862 0.030 Uiso calc R 1 1 . .
    C C3 1.6224(3) 0.58916(18) 0.5938(3) 0.0237(4) Uani d . 1 1 . .
    H H3 1.7666 0.6215 0.6292 0.028 Uiso calc R 1 1 . .
    C C4 1.5782(3) 0.49275(18) 0.6858(2) 0.0221(4) Uani d . 1 1 . .
    H H4 1.6928 0.4591 0.7846 0.027 Uiso calc R 1 1 . .
    C C5 1.3677(3) 0.44522(17) 0.6346(2) 0.0187(3) Uani d . 1 1 . .
    H H5 1.3388 0.3801 0.6997 0.022 Uiso calc R 1 1 . .
    C C6 1.1977(3) 0.49255(16) 0.4877(2) 0.0173(3) Uani d . 1 1 . .
    C C7 0.9754(3) 0.43928(17) 0.4324(2) 0.0191(3) Uani d . 1 1 . .
    H H7 0.9309 0.4056 0.5219 0.023 Uiso calc R 1 1 . .
    C C8 0.8338(3) 0.43534(17) 0.2661(2) 0.0186(3) Uani d . 1 1 . .
    H H8 0.8795 0.4654 0.1752 0.022 Uiso calc R 1 1 . .
    C C9 0.6060(3) 0.38607(15) 0.2147(2) 0.0172(3) Uani d . 1 1 . .
    H H9 0.5705 0.3771 0.3242 0.021 Uiso calc R 1 1 . .
    C C10 0.5697(2) 0.26443(16) 0.1191(2) 0.0176(3) Uani d . 1 1 . .
    H H10 0.6423 0.1994 0.2070 0.021 Uiso calc R 1 1 . .
    C C11 0.3265(3) 0.23880(16) 0.0389(2) 0.0200(4) Uani d . 1 1 . .
    H H11 0.2771 0.1573 0.0154 0.024 Uiso calc R 1 1 . .
    C C12 0.1802(3) 0.32814(17) 0.0004(2) 0.0203(4) Uani d . 1 1 . .
    H H12 0.0282 0.3092 -0.0406 0.024 Uiso calc R 1 1 . .
    C C13 0.2497(3) 0.45594(16) 0.0204(2) 0.0179(3) Uani d . 1 1 . .
loop_
    _atom_site_aniso_label
    _atom_site_aniso_U_11
    _atom_site_aniso_U_22
    _atom_site_aniso_U_33
    _atom_site_aniso_U_12
    _atom_site_aniso_U_13
    _atom_site_aniso_U_23
    O1 0.0233(6) 0.0155(6) 0.0254(6) 0.0005(5) 0.0130(5) -0.0002(5)
    O2 0.0178(6) 0.0187(6) 0.0302(7) 0.0013(5) 0.0079(5) 0.0025(5)
    O3 0.0136(5) 0.0159(6) 0.0237(6) -0.0004(4) 0.0040(4) 0.0009(5)
    C1 0.0229(8) 0.0214(9) 0.0180(8) 0.0008(7) 0.0042(6) 0.0000(7)
    C2 0.0290(9) 0.0222(9) 0.0257(9) -0.0061(8) 0.0130(8) -0.0031(8)
    C3 0.0175(7) 0.0268(10) 0.0282(9) -0.0057(7) 0.0099(7) -0.0106(8)
    C4 0.0189(8) 0.0226(9) 0.0217(8) 0.0044(7) 0.0035(6) -0.0045(7)
    C5 0.0197(8) 0.0184(8) 0.0180(8) 0.0023(7) 0.0068(6) -0.0011(7)
    C6 0.0160(7) 0.0180(8) 0.0180(7) 0.0004(7) 0.0062(6) -0.0035(7)
    C7 0.0182(8) 0.0184(8) 0.0217(8) 0.0001(7) 0.0084(7) -0.0003(7)
    C8 0.0162(7) 0.0177(8) 0.0224(8) -0.0008(7) 0.0078(6) -0.0008(7)
    C9 0.0161(8) 0.0175(8) 0.0179(8) 0.0010(6) 0.0059(6) 0.0021(6)
    C10 0.0171(7) 0.0154(8) 0.0208(8) -0.0001(6) 0.0075(6) 0.0022(7)
    C11 0.0205(8) 0.0163(8) 0.0230(8) -0.0046(7) 0.0077(7) -0.0006(7)
    C12 0.0128(7) 0.0220(9) 0.0241(8) -0.0039(7) 0.0044(7) 0.0003(7)
    C13 0.0153(7) 0.0195(9) 0.0204(8) -0.0005(7) 0.0081(6) 0.0005(7)
_geom_special_details
;
All e.s.d.'s (except the e.s.d. in the dihedral angle between two l.s. planes)
are estimated using the full covariance matrix. The cell e.s.d.'s are taken
into account individually in the estimation of e.s.d.'s in distances, angles
and torsion angles; correlations between e.s.d.'s in cell parameters are only
used when they are defined by crystal symmetry. An approximate (isotropic)
treatment of cell e.s.d.'s is used for estimating e.s.d.'s involving l.s.
planes.
;
loop_
    _geom_bond_atom_site_label_1
    _geom_bond_atom_site_label_2
    _geom_bond_site_symmetry_2
    _geom_bond_distance
    _geom_bond_publ_flag
    O1 C10 . 1.426(2) ?
    O1 H1A . 0.87(3) ?
    O2 C13 . 1.218(2) ?
    O3 C13 . 1.3399(19) ?
    O3 C9 . 1.470(2) ?
    C1 C2 . 1.387(2) ?
    C1 C6 . 1.394(3) ?
    C1 H1 . 0.9500 ?
    C2 C3 . 1.390(3) ?
    C2 H2 . 0.9500 ?
    C3 C4 . 1.388(3) ?
    C3 H3 . 0.9500 ?
    C4 C5 . 1.388(2) ?
    C4 H4 . 0.9500 ?
    C5 C6 . 1.400(2) ?
    C5 H5 . 0.9500 ?
    C6 C7 . 1.479(2) ?
    C7 C8 . 1.328(2) ?
    C7 H7 . 0.9500 ?
    C8 C9 . 1.496(2) ?
    C8 H8 . 0.9500 ?
    C9 C10 . 1.523(2) ?
    C9 H9 . 1.0000 ?
    C10 C11 . 1.510(2) ?
    C10 H10 . 1.0000 ?
    C11 C12 . 1.329(2) ?
    C11 H11 . 0.9500 ?
    C12 C13 . 1.471(2) ?
    C12 H12 . 0.9500 ?
loop_
    _geom_angle_atom_site_label_1
    _geom_angle_atom_site_label_2
    _geom_angle_atom_site_label_3
    _geom_angle_site_symmetry_1
    _geom_angle_site_symmetry_3
    _geom_angle
    _geom_angle_publ_flag
    C10 O1 H1A . . 106.0(15) ?
    C13 O3 C9 . . 118.37(13) ?
    C2 C1 C6 . . 120.93(16) ?
    C2 C1 H1 . . 119.5 ?
    C6 C1 H1 . . 119.5 ?
    C1 C2 C3 . . 120.21(18) ?
    C1 C2 H2 . . 119.9 ?
    C3 C2 H2 . . 119.9 ?
    C4 C3 C2 . . 119.41(16) ?
    C4 C3 H3 . . 120.3 ?
    C2 C3 H3 . . 120.3 ?
    C3 C4 C5 . . 120.46(16) ?
    C3 C4 H4 . . 119.8 ?
    C5 C4 H4 . . 119.8 ?
    C4 C5 C6 . . 120.50(16) ?
    C4 C5 H5 . . 119.8 ?
    C6 C5 H5 . . 119.8 ?
    C1 C6 C5 . . 118.47(15) ?
    C1 C6 C7 . . 121.66(15) ?
    C5 C6 C7 . . 119.87(15) ?
    C8 C7 C6 . . 124.42(16) ?
    C8 C7 H7 . . 117.8 ?
    C6 C7 H7 . . 117.8 ?
    C7 C8 C9 . . 123.36(16) ?
    C7 C8 H8 . . 118.3 ?
    C9 C8 H8 . . 118.3 ?
    O3 C9 C8 . . 104.91(13) ?
    O3 C9 C10 . . 111.27(13) ?
    C8 C9 C10 . . 114.59(14) ?
    O3 C9 H9 . . 108.6 ?
    C8 C9 H9 . . 108.6 ?
    C10 C9 H9 . . 108.6 ?
    O1 C10 C11 . . 109.78(13) ?
    O1 C10 C9 . . 111.02(14) ?
    C11 C10 C9 . . 109.15(14) ?
    O1 C10 H10 . . 109.0 ?
    C11 C10 H10 . . 109.0 ?
    C9 C10 H10 . . 109.0 ?
    C12 C11 C10 . . 121.20(16) ?
    C12 C11 H11 . . 119.4 ?
    C10 C11 H11 . . 119.4 ?
    C11 C12 C13 . . 121.12(14) ?
    C11 C12 H12 . . 119.4 ?
    C13 C12 H12 . . 119.4 ?
    O2 C13 O3 . . 118.41(16) ?
    O2 C13 C12 . . 123.25(15) ?
    O3 C13 C12 . . 118.22(14) ?
loop_
    _geom_hbond_atom_site_label_D
    _geom_hbond_atom_site_label_H
    _geom_hbond_atom_site_label_A
    _geom_hbond_site_symmetry_A
    _geom_hbond_distance_DH
    _geom_hbond_distance_HA
    _geom_hbond_distance_DA
    _geom_hbond_angle_DHA
    O1 H1A O2 2_645 0.87(3) 1.95(3) 2.8026(19) 170(2)
    C12 H12 O1 1_455 0.95 2.53 3.427(2) 156.7
    C9 H9 Cg 1_455 1.00 2.97 3.747(2) 135
    C10 H10 Cg 2_746 1.00 2.80 3.6561(18) 144
loop_
    _iucr_refine_instructions_details
;
TITL sad in P2(1)
CELL 0.71073   6.5442  11.0267   8.0991  90.000 111.402  90.000
ZERR    2.00   0.0008   0.0014   0.0010   0.000   0.002   0.000
LATT -1
SYMM -X, 0.5+Y, -Z
SFAC C  H  O
UNIT 26  24  6
MERG 3
OMIT -2 54
HTAB O1 O2_$1
HTAB C12 O1_$2
EQIV $1 1-x,-1/2+y,-z
EQIV $2 -1+X,Y,Z
L.S. 12
ACTA
BOND $H
SIZE 0.06 0.18 0.30
TEMP -173
WGHT    0.038200    0.092900
FVAR       1.22565
O1    3    0.660450    0.264545   -0.016409    11.00000    0.02330    0.01554 =
         0.02543   -0.00025    0.01299    0.00047
H1A   2    0.719709    0.193852   -0.012333    11.00000   -1.20000
O2    3    0.124298    0.539958   -0.041648    11.00000    0.01778    0.01874 =
         0.03020    0.00247    0.00788    0.00132
O3    3    0.463651    0.480459    0.102318    11.00000    0.01358    0.01590 =
         0.02370    0.00086    0.00402   -0.00038
C1    1    1.243602    0.590249    0.397629    11.00000    0.02286    0.02142 =
         0.01803   -0.00001    0.00423    0.00077
AFIX  43
H1    2    1.129304    0.624673    0.299365    11.00000   -1.20000
AFIX   0
C2    1    1.453863    0.637935    0.449497    11.00000    0.02899    0.02218 =
         0.02572   -0.00308    0.01303   -0.00614
AFIX  43
H2    2    1.482715    0.704144    0.386159    11.00000   -1.20000
AFIX   0
C3    1    1.622416    0.589164    0.593808    11.00000    0.01745    0.02675 =
         0.02822   -0.01059    0.00991   -0.00574
AFIX  43
H3    2    1.766612    0.621512    0.629160    11.00000   -1.20000
AFIX   0
C4    1    1.578194    0.492751    0.685847    11.00000    0.01888    0.02255 =
         0.02166   -0.00454    0.00355    0.00439
AFIX  43
H4    2    1.692786    0.459057    0.784616    11.00000   -1.20000
AFIX   0
C5    1    1.367663    0.445217    0.634564    11.00000    0.01970    0.01839 =
         0.01799   -0.00107    0.00677    0.00229
AFIX  43
H5    2    1.338752    0.380081    0.699669    11.00000   -1.20000
AFIX   0
C6    1    1.197689    0.492547    0.487655    11.00000    0.01601    0.01797 =
         0.01799   -0.00352    0.00621    0.00045
C7    1    0.975412    0.439280    0.432417    11.00000    0.01818    0.01840 =
         0.02174   -0.00035    0.00840    0.00010
AFIX  43
H7    2    0.930887    0.405598    0.521922    11.00000   -1.20000
AFIX   0
C8    1    0.833814    0.435343    0.266135    11.00000    0.01615    0.01771 =
         0.02242   -0.00076    0.00777   -0.00077
AFIX  43
H8    2    0.879525    0.465355    0.175178    11.00000   -1.20000
AFIX   0
C9    1    0.605996    0.386069    0.214697    11.00000    0.01609    0.01745 =
         0.01791    0.00207    0.00589    0.00096
AFIX  13
H9    2    0.570499    0.377071    0.324155    11.00000   -1.20000
AFIX   0
C10   1    0.569678    0.264429    0.119130    11.00000    0.01708    0.01542 =
         0.02079    0.00217    0.00748   -0.00009
AFIX  13
H10   2    0.642325    0.199362    0.206962    11.00000   -1.20000
AFIX   0
C11   1    0.326473    0.238804    0.038870    11.00000    0.02050    0.01627 =
         0.02305   -0.00063    0.00769   -0.00459
AFIX  43
H11   2    0.277133    0.157339    0.015423    11.00000   -1.20000
AFIX   0
C12   1    0.180223    0.328140    0.000445    11.00000    0.01281    0.02203 =
         0.02407    0.00029    0.00442   -0.00387
AFIX  43
H12   2    0.028211    0.309174   -0.040624    11.00000   -1.20000
AFIX   0
C13   1    0.249726    0.455939    0.020427    11.00000    0.01529    0.01952 =
         0.02037    0.00053    0.00812   -0.00053
HKLF 4
REM  sad in P2(1)
REM R1 =  0.0267 for   1220 Fo > 4sig(Fo)  and  0.0277 for all   1250 data
REM    148 parameters refined using      1 restraints
END
WGHT      0.0385      0.0918
REM Highest difference peak  0.183,  deepest hole -0.182,  1-sigma level  0.034
Q1    1   0.5860  0.3261  0.1698  11.00000  0.05    0.18
Q2    1   1.0967  0.4615  0.4526  11.00000  0.05    0.18
Q3    1   1.2779  0.4662  0.5520  11.00000  0.05    0.17
Q4    1   0.7230  0.4049  0.2416  11.00000  0.05    0.16
;
data_global
_journal_date_recd_electronic     2012-06-14
_journal_date_accepted     2012-06-22
_journal_name_full     'Acta Crystallographica, Section E'
_journal_year     2012
_journal_volume     68
_journal_issue      7
_journal_page_first     o2274
_journal_page_last     o2274
_journal_paper_category     QO
_journal_paper_doi     10.1107/S1600536812028334
_journal_coeditor_code     PV2562
_publ_contact_author_name     'Hamid Khaledi'
_publ_contact_author_address
;
Department of Chemistry, University of Malaya, 50603 Kuala Lumpur, Malaysia
;
_publ_contact_author_email     'hamid.khaledi@gmail.com'
_publ_contact_author_fax     '603-79674193'
_publ_contact_author_phone     '603-79674246'
_publ_section_title
;
5-Hydroxy-6-[(<i>E</i>)-2-phenylethenyl]-5,6-dihydro-2<i>H</i>-pyran-2-one
isolated from <i>Goniothalamus ridleyi</i>
;
loop_
    _publ_author_name
    _publ_author_footnote
    _publ_author_address
    'Jusoh, Samsiah' .
;
School of Chemical Sciences and Food Technology
Faculty of Science and Technology
National University of Malaysia, 43600 UKM Bangi, Selangor
Malaysia
;
    'Din, Laily B.' .
;
School of Chemical Sciences and Food Technology
Faculty of Science and Technology
National University of Malaysia, 43600 UKM Bangi, Selangor
Malaysia
;
    'Zakaria, Zuriati' .
;
School of Chemical Sciences and Food Technology
Faculty of Science and Technology
National University of Malaysia, 43600 UKM Bangi, Selangor
Malaysia
;
    'Khaledi, Hamid' .
;
Department of Chemistry, University of Malaya, 50603 Kuala Lumpur, Malaysia
;
