# Supplementary material for: 5-Hy­droxy-6-[(E)-2-phenyl­ethen­yl]-5,6-dihydro-2H-pyran-2-one isolated from Goniothalamus ridleyi
Source: Acta Crystallogr Sect E Struct Rep Online. 2012 Jun 30;68(Pt 7):o2274. doi: 10.1107/S1600536812028334 (PMC3394055; doi:10.1107/S1600536812028334)
Supplement: Supplementary file 2 [file e-68-o2274-Isup2.hkl]

# 
# h,k,l, Fc-squared, Fo-squared, sigma(Fo-squared) and status flag 
# 
data_I
_shelx_title ' sad in P2(1)' 
_shelx_refln_list_code          4 
_shelx_F_calc_maximum       82.50 
_exptl_crystal_F_000       228.00 
_reflns_d_resolution_high  0.7829 
 
loop_ 
 _symmetry_equiv_pos_as_xyz 
 'x, y, z' 
 '-x, y+1/2, -z' 
 
_cell_length_a     6.5442 
_cell_length_b    11.0267 
_cell_length_c     8.0991 
_cell_angle_alpha  90.000 
_cell_angle_beta  111.402 
_cell_angle_gamma  90.000 
 
_shelx_F_squared_multiplier     1.000 
 
loop_ 
 _refln_index_h 
 _refln_index_k 
 _refln_index_l 
 _refln_F_squared_calc 
 _refln_F_squared_meas 
 _refln_F_squared_sigma 
 _refln_observed_status 
   1   0   0     2064.71     1949.55     21.88 o 
   2   0   0       37.94       32.61      0.57 o 
   3   0   0       15.72       21.43      0.46 o 
   4   0   0      107.55       97.36      1.31 o 
   5   0   0      120.42      125.46      1.80 o 
   6   0   0        5.54        4.61      0.50 o 
   7   0   0        1.92        1.55      0.43 o 
   1   1   0      689.48      665.44      5.69 o 
   2   1   0      356.72      349.05      2.39 o 
   3   1   0      322.55      360.19      2.29 o 
   4   1   0       61.17       61.34      0.68 o 
   5   1   0       49.15       46.43      0.67 o 
   6   1   0       61.35       56.53      0.90 o 
   7   1   0        1.43        1.56      0.29 o 
   0   2   0     2339.24     2224.35     23.58 o 
   1   2   0      212.51      209.15      1.36 o 
   2   2   0       48.68       46.81      0.56 o 
   3   2   0      450.99      477.53      3.78 o 
   4   2   0       16.76       16.49      0.56 o 
   5   2   0       99.18       94.51      0.97 o 
   6   2   0       45.45       41.58      0.70 o 
   7   2   0        1.57        1.70      0.71 o 
   1   3   0      197.81      193.88      2.02 o 
   2   3   0      985.64      988.88      9.49 o 
   3   3   0        1.47        2.67      0.20 o 
   4   3   0        1.57        1.28      0.21 o 
   5   3   0        0.98        1.03      0.20 o 
   6   3   0        9.72       11.48      0.53 o 
   7   3   0       18.04       19.93      0.68 o 
   0   4   0     1109.27     1046.61     11.16 o 
   1   4   0      181.51      182.18      1.73 o 
   2   4   0       57.23       59.02      1.38 o 
   3   4   0       22.51       22.85      0.49 o 
   4   4   0       63.99       63.62      1.07 o 
   5   4   0       23.63       21.83      0.68 o 
   6   4   0       14.22       16.02      0.59 o 
   7   4   0        1.29        1.27      0.33 o 
   1   5   0      128.82      127.79      1.86 o 
   2   5   0      491.62      520.75      4.34 o 
   3   5   0       35.66       31.83      1.17 o 
   4   5   0       58.25       55.38      1.68 o 
   5   5   0       43.50       43.02      1.57 o 
   6   5   0       18.60       16.34      0.83 o 
   7   5   0       14.96       15.01      0.78 o 
   0   6   0      734.89      758.60      8.60 o 
   1   6   0      113.29      117.12      1.41 o 
   2   6   0       55.56       59.55      1.02 o 
   3   6   0      415.80      408.67      3.69 o 
   4   6   0      147.48      143.92      2.94 o 
   5   6   0       24.39       19.80      1.84 o 
   6   6   0        2.94        4.16      0.93 o 
   7   6   0        2.86        4.13      0.52 o 
   1   7   0      166.36      166.80      1.89 o 
   2   7   0      128.91      129.95      1.61 o 
   3   7   0       30.15       31.96      0.73 o 
   4   7   0       93.19       86.03      1.61 o 
   5   7   0       45.68       42.82      1.21 o 
   6   7   0       10.11        8.61      0.84 o 
   0   8   0       98.39      103.35      2.07 o 
   1   8   0      434.50      435.56      4.02 o 
   2   8   0       58.44       56.44      1.04 o 
   3   8   0        2.39        2.88      0.60 o 
   4   8   0       61.42       56.54      1.33 o 
   5   8   0       12.78       12.87      0.83 o 
   6   8   0       12.66       12.93      1.18 o 
   1   9   0      115.38      105.12      1.56 o 
   2   9   0      183.34      172.67      2.13 o 
   3   9   0      175.21      179.20      2.46 o 
   4   9   0        1.34        1.64      0.42 o 
   5   9   0       39.48       42.27      1.82 o 
   0  10   0       91.84       88.56      2.10 o 
   1  10   0      180.73      182.05      1.85 o 
   2  10   0        3.00        1.96      0.30 o 
   3  10   0       19.38       19.72      1.11 o 
   4  10   0        7.59        7.99      0.68 o 
   5  10   0       21.64       22.78      1.05 o 
   1  11   0        8.86        7.98      1.08 o 
   2  11   0        8.69        9.33      0.86 o 
   3  11   0       32.23       34.10      1.10 o 
   4  11   0        9.45       11.11      0.81 o 
   0  12   0       18.47       18.84      1.12 o 
   1  12   0       29.80       32.42      1.10 o 
   2  12   0       18.92       18.23      1.24 o 
   3  12   0       26.52       26.10      1.05 o 
   4  12   0        4.94        4.12      0.62 o 
   1  13   0       43.47       42.78      1.78 o 
   2  13   0       23.22       26.75      1.51 o 
   0  14   0        4.35        6.43      0.93 o 
  -8   0   1       47.07       50.20      2.16 o 
  -7   0   1       16.60       18.37      0.86 o 
  -6   0   1        0.15        0.34      0.30 o 
  -5   0   1       18.18       14.94      0.64 o 
  -4   0   1       72.64       72.97      1.12 o 
  -3   0   1      135.62      134.88      1.95 o 
  -2   0   1      508.19      504.14      8.79 o 
  -1   0   1      109.35      102.41      0.92 o 
   0   0   1      551.58      532.96     11.32 o 
   1   0   1        6.15        5.06      0.35 o 
   2   0   1       18.30       16.76      0.45 o 
   3   0   1       14.96       13.41      0.50 o 
   4   0   1       34.72       33.69      0.83 o 
   5   0   1      393.63      383.87      4.80 o 
   6   0   1       52.59       50.57      1.23 o 
   7   0   1        5.25        5.17      0.76 o 
  -8   1   1       13.87       16.62      0.80 o 
  -7   1   1        9.24        9.95      0.51 o 
  -6   1   1       57.89       56.30      0.78 o 
  -5   1   1       12.98       16.14      0.48 o 
  -4   1   1       89.32       99.45      0.95 o 
  -3   1   1      816.31      861.56      4.82 o 
  -2   1   1      209.49      204.00      1.46 o 
  -1   1   1      111.77      102.30      1.34 o 
   0   1   1      479.84      437.62      3.20 o 
   1   1   1      248.69      224.24      1.60 o 
   2   1   1      429.66      417.20      2.49 o 
   3   1   1       70.23       80.68      0.81 o 
   4   1   1      118.82      107.10      0.96 o 
   5   1   1       87.37       92.67      1.09 o 
   6   1   1       10.58       11.11      0.49 o 
   7   1   1       36.70       41.04      1.72 o 
  -7   2   1       11.69        9.86      0.52 o 
  -6   2   1      187.24      172.38      1.47 o 
  -5   2   1       37.43       36.97      0.66 o 
  -4   2   1       99.64      109.58      1.52 o 
  -3   2   1      593.40      600.91      5.05 o 
  -2   2   1       11.14        8.82      0.46 o 
  -1   2   1     2330.35     2204.23     19.58 o 
   0   2   1     1902.24     1813.37     10.95 o 
   1   2   1       85.48       90.37      0.82 o 
   2   2   1      858.02      895.92      4.97 o 
   3   2   1      575.62      593.50      4.93 o 
   4   2   1      166.37      164.90      1.42 o 
   5   2   1      377.72      372.59      2.41 o 
   6   2   1       14.49       14.99      0.82 o 
   7   2   1       26.52       30.95      1.55 o 
  -7   3   1        5.80        4.45      0.65 o 
  -6   3   1      268.23      265.12      2.63 o 
  -5   3   1      267.11      261.25      2.03 o 
  -4   3   1       35.89       37.49      0.64 o 
  -3   3   1      294.99      319.29      3.87 o 
  -2   3   1      181.52      177.32      1.84 o 
  -1   3   1       27.06       31.35      0.35 o 
   0   3   1      129.02      126.33      2.17 o 
   1   3   1      340.67      331.60      2.30 o 
   2   3   1      158.42      173.79      1.47 o 
   3   3   1      147.84      162.86      1.31 o 
   4   3   1       85.62       81.32      0.93 o 
   5   3   1      237.96      227.69      1.72 o 
   6   3   1       24.62       24.10      1.32 o 
   7   3   1       20.74       23.90      1.44 o 
  -7   4   1        7.23        7.89      0.51 o 
  -6   4   1      185.06      173.33      2.05 o 
  -5   4   1       80.16       79.96      1.49 o 
  -4   4   1      103.51       99.82      1.20 o 
  -3   4   1      158.97      162.09      1.57 o 
  -2   4   1      129.72      116.69      1.19 o 
  -1   4   1     1155.07     1156.98      7.22 o 
   0   4   1     1727.33     1719.04     10.39 o 
   1   4   1      559.46      572.01      3.76 o 
   2   4   1      284.22      306.21      2.30 o 
   3   4   1        6.54        4.96      0.39 o 
   4   4   1       74.26       70.77      1.16 o 
   5   4   1      128.36      124.45      1.70 o 
   6   4   1        0.19       -0.09      0.30 o 
   7   4   1        7.14        6.21      0.68 o 
  -7   5   1       15.25       15.66      0.66 o 
  -6   5   1       78.40       79.41      1.64 o 
  -5   5   1      243.58      231.88      2.86 o 
  -4   5   1       89.94       80.82      1.97 o 
  -3   5   1       18.50       20.70      0.51 o 
  -2   5   1       17.25       17.88      0.73 o 
  -1   5   1      258.95      269.83      2.04 o 
   0   5   1      207.59      210.03      1.63 o 
   1   5   1       42.35       41.89      0.62 o 
   2   5   1       67.91       63.56      0.75 o 
   3   5   1      341.66      338.72      2.64 o 
   4   5   1       47.90       45.59      1.13 o 
   5   5   1       69.49       67.80      1.47 o 
   6   5   1       19.12       21.28      1.38 o 
  -7   6   1       19.65       18.88      1.11 o 
  -6   6   1       23.25       21.96      1.30 o 
  -5   6   1       26.44       27.46      1.31 o 
  -4   6   1       46.24       44.82      1.50 o 
  -3   6   1       35.72       36.45      0.67 o 
  -2   6   1       78.91       82.77      1.09 o 
  -1   6   1      179.00      178.50      1.42 o 
   0   6   1       55.84       58.01      0.73 o 
   1   6   1      135.74      143.41      1.36 o 
   2   6   1       50.32       51.20      0.78 o 
   3   6   1      190.81      176.03      2.44 o 
   4   6   1      212.42      196.81      4.86 o 
   5   6   1       17.06       14.36      0.81 o 
   6   6   1        2.21        1.86      0.59 o 
  -7   7   1       26.89       29.69      1.17 o 
  -6   7   1       15.99       17.07      0.88 o 
  -5   7   1       90.80       81.40      2.27 o 
  -4   7   1      140.32      133.61      2.86 o 
  -3   7   1       61.32       60.83      0.96 o 
  -2   7   1      192.80      186.11      2.01 o 
  -1   7   1       83.38       79.18      1.10 o 
   0   7   1        4.54        6.51      0.43 o 
   1   7   1      143.89      140.16      1.64 o 
   2   7   1      156.12      148.36      1.52 o 
   3   7   1       40.70       43.43      0.80 o 
   4   7   1        1.03        1.16      0.38 o 
   5   7   1       19.75       20.18      0.90 o 
   6   7   1       27.47       26.98      1.10 o 
  -6   8   1        7.88        7.81      0.71 o 
  -5   8   1       13.35       12.29      1.11 o 
  -4   8   1       36.31       37.22      1.54 o 
  -3   8   1      260.77      264.29      4.36 o 
  -2   8   1       62.30       62.40      1.07 o 
  -1   8   1       23.28       23.30      0.73 o 
   0   8   1       49.63       54.29      0.79 o 
   1   8   1      206.28      201.31      1.86 o 
   2   8   1       46.54       47.80      0.83 o 
   3   8   1      172.36      164.96      1.76 o 
   4   8   1      117.61      109.82      1.95 o 
   5   8   1       15.90       15.28      1.12 o 
   6   8   1       20.78       21.73      1.07 o 
  -6   9   1        1.05        1.03      0.47 o 
  -5   9   1       32.09       30.49      1.54 o 
  -4   9   1       21.38       20.28      1.23 o 
  -3   9   1       14.02       12.96      0.93 o 
  -2   9   1      115.99      122.21      1.69 o 
  -1   9   1       55.96       54.03      1.08 o 
   0   9   1        8.87        7.61      0.47 o 
   1   9   1      339.98      324.10      2.70 o 
   2   9   1       64.61       68.80      1.19 o 
   3   9   1       18.87       17.93      1.04 o 
   4   9   1        5.27        4.89      0.58 o 
   5   9   1        3.01        3.86      0.68 o 
  -5  10   1        4.59        4.36      0.82 o 
  -4  10   1        9.18        9.52      1.05 o 
  -3  10   1       22.55       23.51      1.26 o 
  -2  10   1      209.83      199.92      3.77 o 
  -1  10   1       43.76       45.32      1.04 o 
   0  10   1      137.04      126.10      1.84 o 
   1  10   1      122.47      123.11      1.45 o 
   2  10   1      121.85      116.72      1.86 o 
   3  10   1       13.48       13.89      0.82 o 
   4  10   1       46.17       46.59      1.33 o 
   5  10   1        0.98        0.50      0.47 o 
  -5  11   1        6.48        7.89      0.77 o 
  -4  11   1        1.27        1.70      0.63 o 
  -3  11   1       46.22       46.97      1.85 o 
  -2  11   1      133.94      132.23      3.04 o 
  -1  11   1        5.76        5.48      0.50 o 
   0  11   1        2.71        2.60      0.41 o 
   1  11   1       52.01       48.39      1.15 o 
   2  11   1      264.90      255.47      3.13 o 
   3  11   1       79.79       80.23      1.70 o 
   4  11   1        3.49        3.70      0.59 o 
  -4  12   1        4.38        5.94      0.68 o 
  -3  12   1       53.71       48.25      1.94 o 
  -2  12   1        2.05        1.70      0.63 o 
  -1  12   1       19.30       19.53      1.23 o 
   0  12   1        9.54        9.41      0.67 o 
   1  12   1       58.65       55.87      1.31 o 
   2  12   1       48.17       50.02      1.92 o 
   3  12   1        2.44        3.13      0.55 o 
  -3  13   1       24.51       22.75      1.50 o 
  -2  13   1        4.51        3.66      0.81 o 
  -1  13   1      150.35      159.53      3.55 o 
   0  13   1        0.66        0.76      0.41 o 
   1  13   1       37.38       37.61      1.67 o 
   2  13   1        6.66        7.28      1.02 o 
   0  14   1      161.78      178.82      3.84 o 
  -8   0   2       12.16       15.58      1.48 o 
  -7   0   2       27.27       27.85      1.29 o 
  -6   0   2       50.42       44.67      1.76 o 
  -5   0   2       64.18       62.79      1.12 o 
  -4   0   2      328.54      361.80      5.48 o 
  -3   0   2       30.87       34.62      0.63 o 
  -2   0   2      317.14      321.10      2.69 o 
  -1   0   2       19.87       19.73      0.82 o 
   0   0   2     3186.37     3177.73     33.71 o 
   1   0   2      269.82      268.16      3.45 o 
   2   0   2       95.37      100.39      1.17 o 
   3   0   2       26.19       27.13      0.80 o 
   4   0   2        7.20        8.06      1.15 o 
   5   0   2        0.95        1.35      0.34 o 
   6   0   2       20.77       22.19      1.23 o 
   7   0   2      103.18      113.09      2.93 o 
  -8   1   2       25.62       27.28      0.93 o 
  -7   1   2        8.31        8.28      0.55 o 
  -6   1   2       50.70       49.04      0.96 o 
  -5   1   2        8.13        8.08      0.35 o 
  -4   1   2      205.90      210.65      1.54 o 
  -3   1   2        3.62        3.54      0.18 o 
  -2   1   2       16.83       16.35      0.25 o 
  -1   1   2     6807.01     6616.19     40.90 o 
   0   1   2      638.26      626.34      7.71 o 
   1   1   2       54.33       50.64      0.79 o 
   2   1   2      360.77      369.11      2.64 o 
   3   1   2       53.90       52.92      0.66 o 
   4   1   2      405.56      398.67      2.70 o 
   5   1   2       18.19       17.47      0.80 o 
   6   1   2       15.90       17.57      0.90 o 
   7   1   2       10.56       12.67      1.18 o 
  -8   2   2       40.61       44.78      1.16 o 
  -7   2   2       26.41       23.87      1.08 o 
  -6   2   2       92.37       92.43      1.63 o 
  -5   2   2       86.41       88.38      1.22 o 
  -4   2   2       66.39       69.74      0.97 o 
  -3   2   2       89.67       86.39      1.18 o 
  -2   2   2      114.85      115.81      1.31 o 
  -1   2   2     1794.91     1853.82     32.38 o 
   0   2   2      251.40      233.50      1.91 o 
   1   2   2      473.91      489.36      3.33 o 
   2   2   2       95.40       93.37      0.85 o 
   3   2   2      255.72      257.28      1.87 o 
   4   2   2      220.80      220.76      1.76 o 
   5   2   2       39.43       37.95      0.94 o 
   6   2   2       13.49       14.97      0.79 o 
  -8   3   2        6.78        8.11      0.65 o 
  -7   3   2        3.35        2.97      0.45 o 
  -6   3   2       39.82       36.41      0.89 o 
  -5   3   2        0.27        0.39      0.26 o 
  -4   3   2       47.90       47.39      0.99 o 
  -3   3   2       22.64       21.68      0.62 o 
  -2   3   2       59.49       58.07      0.91 o 
  -1   3   2     1774.90     1783.85     15.38 o 
   0   3   2      270.82      261.03      1.90 o 
   1   3   2      115.57      117.90      1.12 o 
   2   3   2      355.72      375.86      3.02 o 
   3   3   2       44.22       44.98      0.77 o 
   4   3   2       18.57       20.20      0.63 o 
   5   3   2       29.96       31.31      0.69 o 
   6   3   2        8.43        6.43      0.87 o 
  -7   4   2        8.25        7.49      0.58 o 
  -6   4   2       37.81       33.09      1.00 o 
  -5   4   2        1.44        1.12      0.35 o 
  -4   4   2      246.99      228.35      2.60 o 
  -3   4   2      241.46      258.09      2.68 o 
  -2   4   2      451.28      457.63      2.95 o 
  -1   4   2      264.91      273.64      1.95 o 
   0   4   2      667.81      681.05      4.44 o 
   1   4   2      465.20      469.98      4.23 o 
   2   4   2       80.03       96.30      1.09 o 
   3   4   2       60.86       60.38      1.36 o 
   4   4   2      174.80      174.39      1.84 o 
   5   4   2        8.47        6.88      1.13 o 
   6   4   2       44.73       47.62      1.90 o 
  -7   5   2        6.05        6.72      0.58 o 
  -6   5   2       21.38       21.83      0.90 o 
  -5   5   2       99.08       97.98      1.69 o 
  -4   5   2      267.68      259.20      4.02 o 
  -3   5   2       86.65       91.74      1.94 o 
  -2   5   2       23.14       25.62      0.49 o 
  -1   5   2      161.79      173.15      1.52 o 
   0   5   2      229.89      236.30      1.87 o 
   1   5   2      100.51      101.64      1.34 o 
   2   5   2      199.49      203.77      1.80 o 
   3   5   2      143.22      137.49      1.48 o 
   4   5   2       45.74       44.67      1.16 o 
   5   5   2       13.76       13.22      0.97 o 
   6   5   2       25.41       27.73      1.79 o 
  -7   6   2       13.77       14.55      0.96 o 
  -6   6   2        2.10        3.04      0.65 o 
  -5   6   2      120.63      109.97      2.55 o 
  -4   6   2      111.12      102.56      2.32 o 
  -3   6   2      461.95      449.29      5.99 o 
  -2   6   2       35.20       36.99      1.54 o 
  -1   6   2      127.36      137.71      1.26 o 
   0   6   2       81.67       92.23      1.01 o 
   1   6   2      233.62      249.02      2.09 o 
   2   6   2        0.46        0.82      0.19 o 
   3   6   2      240.74      234.63      2.85 o 
   4   6   2       51.93       51.79      1.29 o 
   5   6   2       41.24       40.24      1.23 o 
   6   6   2       22.33       26.70      1.12 o 
  -7   7   2       44.56       40.41      1.82 o 
  -6   7   2        4.22        5.18      0.81 o 
  -5   7   2       38.83       35.38      1.50 o 
  -4   7   2       55.39       52.83      1.68 o 
  -3   7   2      103.07      103.17      2.30 o 
  -2   7   2      157.64      149.60      2.34 o 
  -1   7   2       97.55      101.91      1.05 o 
   0   7   2       40.41       36.18      0.96 o 
   1   7   2       79.24       76.46      1.01 o 
   2   7   2       64.29       66.19      1.82 o 
   3   7   2      110.07      110.20      1.84 o 
   4   7   2       68.59       63.55      1.47 o 
   5   7   2        1.43        0.65      0.40 o 
  -6   8   2       42.56       44.79      1.82 o 
  -5   8   2       86.51       79.56      2.33 o 
  -4   8   2        7.89        6.99      0.84 o 
  -3   8   2       68.68       69.31      1.94 o 
  -2   8   2       35.21       35.53      0.79 o 
  -1   8   2       59.58       60.03      0.80 o 
   0   8   2        8.30        9.38      0.95 o 
   1   8   2        3.55        3.55      0.31 o 
   2   8   2       65.02       61.66      0.99 o 
   3   8   2       62.60       58.07      1.02 o 
   4   8   2       57.20       57.32      1.45 o 
   5   8   2        7.67        6.42      1.39 o 
  -6   9   2       32.91       37.60      1.76 o 
  -5   9   2       38.12       37.81      1.69 o 
  -4   9   2       23.67       24.68      1.28 o 
  -3   9   2       50.11       45.31      1.65 o 
  -2   9   2      245.69      244.55      4.14 o 
  -1   9   2       78.96       83.99      1.37 o 
   0   9   2      158.07      159.07      1.62 o 
   1   9   2      119.86      116.84      1.40 o 
   2   9   2       48.84       49.84      1.01 o 
   3   9   2       40.09       37.94      0.86 o 
   4   9   2        6.58        6.12      1.03 o 
   5   9   2       75.80       75.21      1.80 o 
  -5  10   2       17.74       18.06      1.29 o 
  -4  10   2        1.44        1.37      0.55 o 
  -3  10   2       14.40       15.48      1.10 o 
  -2  10   2       12.20       14.91      1.03 o 
  -1  10   2       22.88       23.27      0.77 o 
   0  10   2       83.97       86.36      1.50 o 
   1  10   2       90.84       92.53      1.28 o 
   2  10   2       82.56       84.34      1.48 o 
   3  10   2       30.71       33.06      1.95 o 
   4  10   2       17.38       19.04      0.96 o 
  -5  11   2       18.93       18.57      1.37 o 
  -4  11   2       16.19       18.91      1.31 o 
  -3  11   2       35.47       32.63      1.58 o 
  -2  11   2      168.67      169.11      3.53 o 
  -1  11   2       11.01       11.13      1.49 o 
   0  11   2       20.69       20.69      0.79 o 
   1  11   2        7.09        7.56      0.61 o 
   2  11   2        4.99        5.94      0.46 o 
   3  11   2        2.02        1.15      0.58 o 
   4  11   2        6.41        6.86      0.97 o 
  -4  12   2        2.64        3.41      0.85 o 
  -3  12   2       54.29       51.76      2.03 o 
  -2  12   2        6.94        7.29      0.92 o 
  -1  12   2       20.66       19.55      1.22 o 
   0  12   2        5.25        4.56      0.59 o 
   1  12   2        1.84        1.97      0.43 o 
   2  12   2       41.16       42.02      1.82 o 
   3  12   2       36.88       36.86      1.26 o 
  -3  13   2       24.57       30.21      1.69 o 
  -2  13   2       10.36        8.91      1.08 o 
  -1  13   2       11.46       16.62      1.20 o 
   0  13   2        9.14        8.91      0.99 o 
   1  13   2       30.12       32.24      1.13 o 
   2  13   2       39.34       45.11      1.95 o 
  -8   0   3        0.35        0.26      0.77 o 
  -7   0   3        1.60        1.57      0.74 o 
  -6   0   3       19.94       17.71      1.27 o 
  -5   0   3        7.24        5.50      0.97 o 
  -4   0   3      416.21      424.73      3.77 o 
  -3   0   3       30.62       30.44      0.59 o 
  -2   0   3     1956.59     1971.73     15.10 o 
  -1   0   3      590.76      597.01      4.80 o 
   0   0   3      997.81     1009.31     11.20 o 
   1   0   3      364.30      386.23      4.97 o 
   2   0   3       17.62       14.84      1.40 o 
   3   0   3      111.67      104.56      1.38 o 
   4   0   3        1.46        1.54      0.48 o 
   5   0   3        9.53       11.18      1.00 o 
   6   0   3        4.65        4.70      0.78 o 
  -8   1   3       36.68       35.26      1.34 o 
  -7   1   3       71.47       61.49      1.56 o 
  -6   1   3       17.44       18.83      0.67 o 
  -5   1   3       27.66       27.91      0.69 o 
  -4   1   3      291.82      298.84      2.10 o 
  -3   1   3        1.03        0.97      0.12 o 
  -2   1   3       41.12       48.57      0.55 o 
  -1   1   3      371.77      355.38      2.16 o 
   0   1   3       20.06       18.82      0.85 o 
   1   1   3       41.90       46.28      0.87 o 
   2   1   3      173.38      167.72      1.45 o 
   3   1   3       35.97       35.48      0.55 o 
   4   1   3      563.09      553.13      5.25 o 
   5   1   3       15.41       14.06      0.76 o 
   6   1   3        3.07        2.48      1.19 o 
  -8   2   3       28.38       30.57      1.29 o 
  -7   2   3       54.13       54.00      2.50 o 
  -6   2   3      215.80      216.84      3.21 o 
  -5   2   3      137.35      139.10      1.58 o 
  -4   2   3      356.28      356.17      2.85 o 
  -3   2   3       73.94       79.38      0.96 o 
  -2   2   3      118.59      128.98      1.17 o 
  -1   2   3       67.51       61.90      0.92 o 
   0   2   3       17.60       15.87      0.49 o 
   1   2   3        5.27        5.71      0.37 o 
   2   2   3      145.22      153.67      4.60 o 
   3   2   3       13.40       13.76      0.44 o 
   4   2   3       66.88       67.96      1.35 o 
   5   2   3       47.63       45.81      1.19 o 
   6   2   3       77.56       89.54      2.62 o 
  -8   3   3       26.94       27.46      1.26 o 
  -7   3   3       13.43       10.47      0.85 o 
  -6   3   3       30.32       31.13      1.08 o 
  -5   3   3       18.28       17.70      0.63 o 
  -4   3   3       90.10       94.45      1.43 o 
  -3   3   3       58.56       60.09      1.02 o 
  -2   3   3      591.52      615.66      4.97 o 
  -1   3   3       27.56       27.02      0.49 o 
   0   3   3       42.48       45.14      0.65 o 
   1   3   3      206.40      212.29      2.24 o 
   2   3   3       21.58       22.63      0.55 o 
   3   3   3       10.45        9.52      0.55 o 
   4   3   3      219.82      220.55      2.71 o 
   5   3   3       10.08       11.03      0.71 o 
   6   3   3       44.60       54.24      2.09 o 
  -7   4   3       65.65       70.54      1.36 o 
  -6   4   3      180.26      180.13      2.08 o 
  -5   4   3       40.53       40.34      1.04 o 
  -4   4   3       27.51       28.00      1.50 o 
  -3   4   3      117.26      120.56      2.17 o 
  -2   4   3       62.66       70.79      0.97 o 
  -1   4   3      280.63      312.21      2.29 o 
   0   4   3      161.05      157.48      1.42 o 
   1   4   3       97.92       98.65      1.11 o 
   2   4   3       74.31       72.46      1.01 o 
   3   4   3      253.48      241.27      2.26 o 
   4   4   3      156.21      152.79      1.79 o 
   5   4   3        2.67        2.97      0.68 o 
   6   4   3       12.19       18.37      1.49 o 
  -7   5   3       69.97       64.07      1.30 o 
  -6   5   3       38.09       39.36      0.97 o 
  -5   5   3       74.46       72.46      3.46 o 
  -4   5   3       43.25       40.14      1.32 o 
  -3   5   3       12.56       15.24      0.79 o 
  -2   5   3      407.99      422.39      2.89 o 
  -1   5   3       40.59       40.29      0.78 o 
   0   5   3      372.80      390.21      2.50 o 
   1   5   3      408.19      423.05      3.17 o 
   2   5   3      190.83      192.72      1.84 o 
   3   5   3       31.67       30.42      1.03 o 
   4   5   3       53.72       48.20      1.27 o 
   5   5   3       15.07       15.67      0.88 o 
   6   5   3        6.08        9.89      1.17 o 
  -7   6   3      112.02      115.84      2.16 o 
  -6   6   3      171.74      161.20      3.32 o 
  -5   6   3      174.39      165.60      3.22 o 
  -4   6   3       47.42       43.33      1.45 o 
  -3   6   3       42.02       45.18      1.39 o 
  -2   6   3       85.97       87.66      1.91 o 
  -1   6   3       27.50       32.24      0.57 o 
   0   6   3       49.07       49.50      0.77 o 
   1   6   3      167.41      173.00      2.27 o 
   2   6   3      199.16      205.59      1.94 o 
   3   6   3      111.14      112.06      1.88 o 
   4   6   3       18.57       19.12      0.87 o 
   5   6   3       11.06       11.72      1.01 o 
  -7   7   3        6.62        7.72      0.77 o 
  -6   7   3       67.05       68.63      2.15 o 
  -5   7   3       56.95       50.60      1.75 o 
  -4   7   3      207.56      199.44      3.61 o 
  -3   7   3       17.44       17.17      0.96 o 
  -2   7   3        7.97        9.30      0.45 o 
  -1   7   3       20.73       21.50      0.69 o 
   0   7   3      138.60      132.47      1.47 o 
   1   7   3      146.68      146.99      1.59 o 
   2   7   3        5.46        4.58      0.49 o 
   3   7   3      149.62      139.87      3.79 o 
   4   7   3       34.39       32.08      1.11 o 
   5   7   3       46.62       45.78      1.41 o 
  -6   8   3       43.06       39.67      1.72 o 
  -5   8   3       68.36       61.56      2.02 o 
  -4   8   3        9.90        9.44      0.91 o 
  -3   8   3      214.56      215.83      3.81 o 
  -2   8   3        9.35        9.45      0.82 o 
  -1   8   3       12.66       11.67      0.42 o 
   0   8   3       68.05       63.03      0.95 o 
   1   8   3      104.85      100.88      1.30 o 
   2   8   3       43.69       47.72      0.93 o 
   3   8   3       16.16       12.13      0.78 o 
   4   8   3       19.35       17.11      0.93 o 
   5   8   3       23.36       22.67      1.22 o 
  -6   9   3        5.22        4.34      0.86 o 
  -5   9   3       62.97       63.45      2.13 o 
  -4   9   3       10.85        9.00      0.97 o 
  -3   9   3      104.80       95.62      2.44 o 
  -2   9   3        1.64        1.90      0.54 o 
  -1   9   3       97.11       93.37      1.50 o 
   0   9   3       66.08       69.35      1.04 o 
   1   9   3      143.16      142.86      3.47 o 
   2   9   3       15.64       16.73      0.62 o 
   3   9   3       99.00      104.89      2.32 o 
   4   9   3        6.22        4.07      0.60 o 
  -5  10   3        5.24        4.97      0.86 o 
  -4  10   3       28.50       26.38      1.43 o 
  -3  10   3       61.66       65.45      2.09 o 
  -2  10   3       39.69       32.64      1.40 o 
  -1  10   3        5.22        4.77      0.47 o 
   0  10   3       83.60       78.90      1.47 o 
   1  10   3       33.72       33.22      0.85 o 
   2  10   3       64.36       62.17      1.42 o 
   3  10   3       28.69       26.55      1.33 o 
   4  10   3       11.75       10.18      0.85 o 
  -5  11   3        1.28        1.46      0.72 o 
  -4  11   3       42.22       40.03      1.81 o 
  -3  11   3       30.62       24.61      1.39 o 
  -2  11   3       14.84       12.64      1.14 o 
  -1  11   3       20.97       21.29      1.21 o 
   0  11   3        7.52        5.97      1.41 o 
   1  11   3       15.15       14.83      0.86 o 
   2  11   3       30.34       31.59      0.87 o 
   3  11   3       58.23       60.60      1.57 o 
  -4  12   3        0.82        0.68      0.64 o 
  -3  12   3       33.23       35.71      1.73 o 
  -2  12   3       17.01       20.28      1.31 o 
  -1  12   3        7.07        8.43      0.94 o 
   0  12   3       17.83       20.26      1.14 o 
   1  12   3       49.84       46.02      1.72 o 
   2  12   3       35.43       36.79      1.78 o 
  -2  13   3        1.37        1.68      0.70 o 
  -1  13   3       78.21       77.41      2.45 o 
   0  13   3       32.25       29.85      1.51 o 
   1  13   3      125.38      132.35      2.27 o 
  -8   0   4        4.72        3.27      0.94 o 
  -7   0   4        8.08        9.75      1.13 o 
  -6   0   4      152.79      149.92      3.29 o 
  -5   0   4       18.25       17.26      1.01 o 
  -4   0   4        0.78        0.60      0.20 o 
  -3   0   4        1.85        1.34      0.23 o 
  -2   0   4     1539.84     1656.46     12.77 o 
  -1   0   4      332.54      318.52      3.19 o 
   1   0   4      201.65      219.25      3.48 o 
   2   0   4       25.28       30.29      1.21 o 
   3   0   4       19.45       17.83      1.03 o 
   4   0   4       41.40       42.36      1.62 o 
   5   0   4        5.81        7.19      0.90 o 
  -8   1   4       19.29       18.48      1.12 o 
  -7   1   4        3.34        3.43      0.61 o 
  -6   1   4        2.49        2.18      0.51 o 
  -5   1   4      184.30      186.33      1.87 o 
  -4   1   4      153.34      158.04      1.25 o 
  -3   1   4       31.32       29.08      0.43 o 
  -2   1   4      415.38      438.36      2.74 o 
  -1   1   4       57.63       57.08      0.88 o 
   0   1   4      245.15      252.40      2.62 o 
   1   1   4       11.42       10.24      0.52 o 
   2   1   4       31.43       32.12      0.87 o 
   3   1   4       99.09      100.34      1.68 o 
   4   1   4        8.14        8.41      0.62 o 
   5   1   4       10.17       10.91      0.75 o 
  -8   2   4        6.00        8.67      0.86 o 
  -7   2   4       53.15       52.12      1.48 o 
  -6   2   4       62.82       64.85      1.11 o 
  -5   2   4      512.87      517.01      4.01 o 
  -4   2   4       38.63       35.34      0.70 o 
  -3   2   4      143.70      156.55      1.20 o 
  -2   2   4      356.09      403.70      2.54 o 
  -1   2   4      157.84      162.46      2.27 o 
   0   2   4      178.47      182.59      3.46 o 
   1   2   4      383.65      404.36      3.89 o 
   2   2   4       26.64       29.39      0.84 o 
   3   2   4      201.30      198.77      2.55 o 
   4   2   4       48.57       49.96      1.25 o 
   5   2   4       36.35       35.72      1.14 o 
  -8   3   4       11.15       14.24      1.02 o 
  -7   3   4       16.94       17.86      1.05 o 
  -6   3   4        8.99        8.88      0.54 o 
  -5   3   4      122.04      122.39      1.53 o 
  -4   3   4       40.90       43.28      0.81 o 
  -3   3   4       75.90       83.06      1.27 o 
  -2   3   4      106.59      121.82      1.47 o 
  -1   3   4      197.47      203.26      2.21 o 
   0   3   4        0.73        1.03      0.23 o 
   1   3   4       41.98       40.88      0.92 o 
   2   3   4        8.24        8.55      0.75 o 
   3   3   4      455.77      458.66      4.58 o 
   4   3   4      127.82      127.36      2.06 o 
   5   3   4        4.19        4.24      0.53 o 
  -8   4   4        5.58        7.86      0.87 o 
  -7   4   4        1.56        1.93      0.86 o 
  -6   4   4       31.51       33.26      0.88 o 
  -5   4   4       43.06       43.90      0.93 o 
  -4   4   4       58.33       57.82      2.88 o 
  -3   4   4      163.15      168.58      1.87 o 
  -2   4   4     1107.77     1146.63     12.06 o 
  -1   4   4      317.72      326.87      3.15 o 
   0   4   4       11.18        8.84      0.51 o 
   1   4   4       43.43       45.43      2.18 o 
   2   4   4       58.07       58.30      1.18 o 
   3   4   4       17.90       15.92      0.72 o 
   4   4   4        6.03        4.94      0.51 o 
   5   4   4       20.02       19.46      1.36 o 
  -7   5   4       31.99       35.57      1.00 o 
  -6   5   4       27.30       26.05      1.18 o 
  -5   5   4      311.75      299.05      3.42 o 
  -4   5   4      204.40      196.14      3.29 o 
  -3   5   4       23.08       24.54      1.49 o 
  -2   5   4       95.97      105.37      1.40 o 
  -1   5   4      174.41      175.62      3.93 o 
   0   5   4       16.60       21.24      0.54 o 
   1   5   4       52.65       52.78      0.99 o 
   2   5   4      124.59      123.82      1.49 o 
   3   5   4       79.94       74.80      1.43 o 
   4   5   4        5.06        4.61      0.78 o 
   5   5   4       26.73       28.21      1.57 o 
  -7   6   4       22.88       23.23      1.06 o 
  -6   6   4       30.66       31.03      1.40 o 
  -5   6   4      126.37      119.25      2.65 o 
  -4   6   4       91.11       88.62      2.13 o 
  -3   6   4        6.26        8.12      0.75 o 
  -2   6   4       33.48       30.38      0.73 o 
  -1   6   4       59.90       59.39      0.86 o 
   0   6   4       30.20       29.31      0.66 o 
   1   6   4       18.06       18.92      0.57 o 
   2   6   4      165.96      160.64      1.85 o 
   3   6   4       26.46       27.20      0.99 o 
   4   6   4       36.29       32.77      1.62 o 
   5   6   4       19.48       24.11      1.53 o 
  -7   7   4       26.09       27.77      1.76 o 
  -6   7   4       63.65       60.64      2.02 o 
  -5   7   4       17.90       15.65      1.05 o 
  -4   7   4       64.67       65.29      1.91 o 
  -3   7   4      101.63       93.55      2.24 o 
  -2   7   4       11.77       12.97      0.41 o 
  -1   7   4       17.90       19.17      0.53 o 
   0   7   4       26.09       23.66      0.62 o 
   1   7   4      151.33      155.23      1.68 o 
   2   7   4        8.32        9.08      0.66 o 
   3   7   4       37.22       36.68      1.16 o 
   4   7   4       16.46       13.69      1.63 o 
  -6   8   4       51.40       51.62      1.96 o 
  -5   8   4       48.77       49.26      1.83 o 
  -4   8   4       23.25       22.40      1.23 o 
  -3   8   4      209.77      205.92      3.74 o 
  -2   8   4       49.34       45.53      1.56 o 
  -1   8   4       36.71       40.66      0.77 o 
   0   8   4       39.53       38.81      1.22 o 
   1   8   4       69.27       69.84      1.44 o 
   2   8   4       31.47       28.14      0.78 o 
   3   8   4       47.94       47.64      1.54 o 
   4   8   4       16.38       15.54      1.51 o 
  -6   9   4        2.33        3.49      0.78 o 
  -5   9   4        1.83        2.27      0.68 o 
  -4   9   4       26.91       24.18      1.30 o 
  -3   9   4        4.06        3.99      0.69 o 
  -2   9   4       34.67       36.99      1.49 o 
  -1   9   4       72.41       71.23      1.34 o 
   0   9   4       52.97       54.42      0.97 o 
   1   9   4       13.57       14.64      0.60 o 
   2   9   4       28.61       33.58      0.86 o 
   3   9   4        2.86        2.17      0.40 o 
  -5  10   4       18.23       18.66      1.27 o 
  -4  10   4       83.00       83.01      2.50 o 
  -3  10   4      191.95      181.03      3.72 o 
  -2  10   4       25.41       25.48      1.33 o 
  -1  10   4       15.00       15.20      1.05 o 
   0  10   4       53.37       53.45      1.25 o 
   1  10   4        0.70        0.57      0.30 o 
   2  10   4       14.38       14.83      0.67 o 
   3  10   4       26.32       29.41      0.89 o 
  -4  11   4       31.27       33.00      1.68 o 
  -3  11   4       12.36       12.47      1.20 o 
  -2  11   4       33.46       29.73      1.49 o 
  -1  11   4       14.62       15.53      1.11 o 
   0  11   4       16.54       15.48      1.17 o 
   1  11   4       15.64       17.43      0.83 o 
   2  11   4       17.18       18.46      1.22 o 
  -3  12   4       19.70       20.48      1.35 o 
  -2  12   4       10.44       11.75      1.16 o 
  -1  12   4        5.03        5.61      0.85 o 
   0  12   4        6.23        7.41      0.93 o 
   1  12   4       16.89       18.53      2.46 o 
  -8   0   5        5.93        2.51      0.92 o 
  -7   0   5       14.84       14.00      1.34 o 
  -6   0   5        9.17        9.94      1.07 o 
  -5   0   5        8.31        9.53      1.01 o 
  -4   0   5       10.06       12.73      0.49 o 
  -3   0   5      251.49      295.52      2.84 o 
  -2   0   5     1435.18     1464.17     11.50 o 
  -1   0   5       97.99      102.74      2.11 o 
   0   0   5      158.81      159.56      2.92 o 
   1   0   5        1.08        2.60      0.51 o 
   2   0   5        2.09       -0.30      0.35 o 
   3   0   5      191.22      184.59      3.69 o 
   4   0   5       18.88       20.69      1.30 o 
   5   0   5        0.34        0.72      0.56 o 
  -8   1   5       14.14       14.27      1.04 o 
  -7   1   5       22.46       23.29      1.07 o 
  -6   1   5       20.52       20.11      0.95 o 
  -5   1   5       79.87       77.39      1.78 o 
  -4   1   5       42.78       45.57      0.61 o 
  -3   1   5      108.32      110.23      1.21 o 
  -2   1   5      139.01      144.66      1.24 o 
  -1   1   5       96.53      102.00      1.09 o 
   0   1   5      102.28      109.06      1.63 o 
   1   1   5       18.36       18.11      0.77 o 
   2   1   5       16.53       15.61      0.73 o 
   3   1   5       20.65       20.66      0.86 o 
   4   1   5       38.43       36.06      1.16 o 
   5   1   5       35.85       48.10      1.67 o 
  -8   2   5       49.01       45.39      1.54 o 
  -7   2   5       24.90       25.21      1.11 o 
  -6   2   5       14.92       15.36      0.91 o 
  -5   2   5       17.38       17.23      0.60 o 
  -4   2   5        3.70        4.92      0.36 o 
  -3   2   5       11.88       10.04      0.36 o 
  -2   2   5        7.89        8.62      0.39 o 
  -1   2   5       15.27       15.33      0.71 o 
   0   2   5       89.81       82.90      1.38 o 
   1   2   5      149.36      139.85      1.98 o 
   2   2   5        0.48        0.94      0.32 o 
   3   2   5      118.88      118.41      3.10 o 
   4   2   5       13.77       14.81      0.83 o 
   5   2   5       12.14       14.15      0.92 o 
  -8   3   5       47.87       51.36      1.63 o 
  -7   3   5       47.34       48.40      1.66 o 
  -6   3   5        8.99        9.18      0.60 o 
  -5   3   5      293.43      287.00      2.65 o 
  -4   3   5      159.45      155.12      1.67 o 
  -3   3   5       18.41       16.24      0.44 o 
  -2   3   5       21.96       24.84      0.60 o 
  -1   3   5        2.84        2.72      0.25 o 
   0   3   5      208.63      195.65      3.40 o 
   1   3   5       17.62       18.25      0.71 o 
   2   3   5       74.44       74.91      1.47 o 
   3   3   5       31.53       30.65      1.01 o 
   4   3   5       27.00       29.24      1.05 o 
   5   3   5        6.05        7.67      1.07 o 
  -7   4   5       18.08       15.14      1.01 o 
  -6   4   5      163.41      161.46      2.70 o 
  -5   4   5      206.21      204.76      2.41 o 
  -4   4   5       30.67       32.37      0.77 o 
  -3   4   5      104.68      113.38      1.55 o 
  -2   4   5      155.04      150.70      1.87 o 
  -1   4   5      240.13      237.12      2.66 o 
   0   4   5      194.78      196.17      2.38 o 
   1   4   5       19.40       17.98      0.71 o 
   2   4   5       14.08       16.90      0.84 o 
   3   4   5      127.39      122.99      2.03 o 
   4   4   5        8.75        9.57      0.73 o 
  -7   5   5       76.80       75.39      1.41 o 
  -6   5   5       39.93       38.44      0.97 o 
  -5   5   5       21.13       21.14      1.04 o 
  -4   5   5       14.11       12.38      0.84 o 
  -3   5   5      104.64      100.30      1.45 o 
  -2   5   5       36.21       37.54      0.87 o 
  -1   5   5       25.91       26.95      0.65 o 
   0   5   5      238.99      241.15      2.76 o 
   1   5   5        8.13        6.82      0.52 o 
   2   5   5       65.38       60.19      1.80 o 
   3   5   5       32.16       31.13      1.02 o 
   4   5   5        3.00        4.70      0.88 o 
  -7   6   5       93.57       97.49      1.99 o 
  -6   6   5        8.12        6.31      0.65 o 
  -5   6   5        1.60        1.72      0.52 o 
  -4   6   5       19.57       19.35      1.01 o 
  -3   6   5      240.89      248.60      4.02 o 
  -2   6   5      198.30      187.91      2.24 o 
  -1   6   5      155.73      155.74      2.44 o 
   0   6   5      180.28      176.90      2.50 o 
   1   6   5       85.17       80.63      1.45 o 
   2   6   5       41.68       41.15      1.08 o 
   3   6   5        7.78        9.24      1.03 o 
   4   6   5       19.05       25.72      1.58 o 
  -7   7   5       18.46       18.64      1.02 o 
  -6   7   5       43.15       45.03      1.76 o 
  -5   7   5       12.44       10.86      1.01 o 
  -4   7   5       54.39       57.22      1.80 o 
  -3   7   5       32.40       29.53      1.29 o 
  -2   7   5       27.81       26.11      0.78 o 
  -1   7   5       17.96       18.59      0.77 o 
   0   7   5       56.59       51.29      2.84 o 
   1   7   5      136.07      137.39      2.01 o 
   2   7   5        4.91        5.54      0.83 o 
   3   7   5       47.86       43.31      1.88 o 
   4   7   5       11.92       15.45      1.43 o 
  -6   8   5        5.23        5.28      0.87 o 
  -5   8   5       28.35       28.07      1.43 o 
  -4   8   5       32.72       31.67      1.43 o 
  -3   8   5       51.96       53.29      1.79 o 
  -2   8   5        9.13       10.84      0.95 o 
  -1   8   5       68.55       72.12      2.89 o 
   0   8   5       77.80       80.28      1.22 o 
   1   8   5        9.61        8.36      0.53 o 
   2   8   5       68.00       72.25      1.62 o 
   3   8   5       10.66       13.30      1.29 o 
  -6   9   5        0.32        1.40      0.64 o 
  -5   9   5      120.92      128.56      3.17 o 
  -4   9   5       12.82       12.00      1.08 o 
  -3   9   5       67.99       64.99      2.08 o 
  -2   9   5       21.03       19.56      1.15 o 
  -1   9   5      115.34      113.56      2.69 o 
   0   9   5       34.72       33.98      0.83 o 
   1   9   5       48.16       48.62      1.02 o 
   2   9   5        5.69        4.93      0.49 o 
   3   9   5       12.63       11.91      0.70 o 
  -5  10   5        2.85        3.57      0.81 o 
  -4  10   5       13.92       12.63      1.20 o 
  -3  10   5       39.01       42.37      1.75 o 
  -2  10   5      111.25      106.98      2.74 o 
  -1  10   5       17.35       21.77      1.25 o 
   0  10   5       24.46       25.76      0.93 o 
   1  10   5        4.24        3.90      0.44 o 
   2  10   5      110.42      118.27      1.75 o 
  -4  11   5       90.67       99.38      2.92 o 
  -3  11   5        2.55        1.75      0.66 o 
  -2  11   5        2.04        2.21      0.69 o 
  -1  11   5        3.74        5.80      0.84 o 
   0  11   5        3.44        2.36      0.65 o 
   1  11   5       34.97       36.76      1.17 o 
  -3  12   5       13.56       15.10      1.32 o 
  -2  12   5       15.06       14.75      1.31 o 
  -1  12   5       10.00       11.71      1.16 o 
   0  12   5       19.85       18.73      1.27 o 
  -8   0   6        6.52        7.54      1.20 o 
  -7   0   6        0.04       -0.06      0.69 o 
  -6   0   6       17.44       15.33      1.34 o 
  -5   0   6        0.69        0.51      0.61 o 
  -4   0   6       28.71       24.72      2.01 o 
  -3   0   6      153.58      167.12      2.12 o 
  -2   0   6      193.81      185.43      3.70 o 
  -1   0   6       14.54       15.47      0.93 o 
   0   0   6        0.73        0.79      0.42 o 
   1   0   6        1.49        1.66      0.52 o 
   2   0   6       54.64       51.97      1.89 o 
   3   0   6       73.37       74.29      2.38 o 
   4   0   6       48.00       53.93      2.15 o 
  -8   1   6       14.91       14.78      1.33 o 
  -7   1   6        2.28        1.80      1.47 o 
  -6   1   6      305.58      296.98      6.90 o 
  -5   1   6      118.52      116.38      2.01 o 
  -4   1   6       46.64       46.02      0.66 o 
  -3   1   6       82.00       92.39      1.54 o 
  -2   1   6      184.96      190.90      1.93 o 
  -1   1   6       78.66       74.69      1.45 o 
   0   1   6       97.61       98.12      1.67 o 
   1   1   6       21.90       22.23      1.51 o 
   2   1   6       13.99       11.37      0.75 o 
   3   1   6        1.49        1.82      0.45 o 
   4   1   6       29.63       31.61      1.19 o 
  -8   2   6       15.24       15.79      1.10 o 
  -7   2   6        5.78        6.35      0.74 o 
  -6   2   6       86.22       81.83      1.77 o 
  -5   2   6       62.67       64.33      1.07 o 
  -4   2   6       16.76       18.13      0.59 o 
  -3   2   6      219.09      231.37      1.83 o 
  -2   2   6       45.05       45.36      0.79 o 
  -1   2   6       94.61       94.71      1.57 o 
   0   2   6       61.52       58.83      1.27 o 
   1   2   6       61.80       62.19      1.37 o 
   2   2   6      162.65      157.53      2.42 o 
   3   2   6       36.60       37.82      1.20 o 
   4   2   6        3.03        2.45      0.50 o 
  -7   3   6        7.43        8.80      0.82 o 
  -6   3   6      116.00      117.01      3.57 o 
  -5   3   6        0.98        0.58      0.28 o 
  -4   3   6       58.82       56.05      0.98 o 
  -3   3   6       79.11       75.70      1.06 o 
  -2   3   6       11.43       10.91      0.49 o 
  -1   3   6      176.37      180.05      2.34 o 
   0   3   6       26.78       25.57      0.85 o 
   1   3   6        9.28       11.36      1.01 o 
   2   3   6       23.65       19.47      1.78 o 
   3   3   6       34.65       34.80      1.17 o 
   4   3   6       25.91       25.96      1.10 o 
  -7   4   6        4.45        4.70      1.19 o 
  -6   4   6      121.00      116.47      1.65 o 
  -5   4   6       16.51       17.88      0.70 o 
  -4   4   6        9.81       10.36      0.60 o 
  -3   4   6       58.10       54.70      0.91 o 
  -2   4   6      306.00      305.81      2.57 o 
  -1   4   6       15.64       15.25      0.70 o 
   0   4   6       71.27       67.93      1.37 o 
   1   4   6       25.19       26.63      0.91 o 
   2   4   6      145.09      144.32      2.28 o 
   3   4   6       29.04       31.14      1.22 o 
   4   4   6       12.92       13.99      1.40 o 
  -7   5   6        8.22        8.57      0.86 o 
  -6   5   6       13.67       13.14      0.78 o 
  -5   5   6       93.87       93.70      1.71 o 
  -4   5   6        5.24        5.44      0.72 o 
  -3   5   6       95.12       93.14      2.23 o 
  -2   5   6      161.00      155.85      2.08 o 
  -1   5   6       54.02       51.03      1.57 o 
   0   5   6       79.83       74.35      1.45 o 
   1   5   6       58.37       53.91      1.27 o 
   2   5   6       62.82       63.54      1.46 o 
   3   5   6       49.33       44.85      1.29 o 
  -7   6   6       66.07       68.90      1.67 o 
  -6   6   6        2.92        2.15      0.50 o 
  -5   6   6       44.93       41.83      1.19 o 
  -4   6   6       13.38       12.04      0.98 o 
  -3   6   6       58.72       60.04      1.21 o 
  -2   6   6        0.60        0.16      0.53 o 
  -1   6   6       38.45       38.24      1.03 o 
   0   6   6       61.30       61.43      1.34 o 
   1   6   6      142.75      140.40      2.16 o 
   2   6   6      106.87      106.42      4.45 o 
   3   6   6        4.76        5.71      0.98 o 
  -6   7   6       88.90       87.30      2.33 o 
  -5   7   6       42.72       43.24      1.66 o 
  -4   7   6      112.50      106.21      2.61 o 
  -3   7   6      192.65      183.11      3.53 o 
  -2   7   6       20.08       20.32      0.81 o 
  -1   7   6        1.98        2.25      0.41 o 
   0   7   6       22.41       21.00      0.80 o 
   1   7   6       66.31       64.66      1.53 o 
   2   7   6       11.01       10.24      1.13 o 
   3   7   6       17.23       16.85      1.47 o 
  -6   8   6        5.46        6.51      0.86 o 
  -5   8   6       12.14       12.13      1.11 o 
  -4   8   6       33.05       32.67      1.51 o 
  -3   8   6       35.16       36.60      1.54 o 
  -2   8   6       12.22       11.99      1.04 o 
  -1   8   6       51.41       52.41      1.92 o 
   0   8   6       14.22       11.80      0.75 o 
   1   8   6        9.24       12.14      0.80 o 
   2   8   6       14.05       14.63      1.34 o 
  -5   9   6       12.93       17.93      1.28 o 
  -4   9   6       26.71       28.00      1.47 o 
  -3   9   6        5.19        3.63      0.72 o 
  -2   9   6        7.85        9.40      0.98 o 
  -1   9   6       61.48       62.05      2.00 o 
   0   9   6       22.14       21.11      0.89 o 
   1   9   6       11.07       10.93      1.56 o 
   2   9   6       10.13       11.13      0.83 o 
  -4  10   6        3.17        3.74      0.82 o 
  -3  10   6       12.46       13.66      1.20 o 
  -2  10   6       38.19       41.52      1.74 o 
  -1  10   6       13.53       13.76      1.19 o 
   0  10   6        1.25        2.39      0.61 o 
   1  10   6       24.73       26.07      1.05 o 
  -3  11   6       10.75       13.76      1.28 o 
  -2  11   6        9.51        8.21      0.99 o 
  -1  11   6       18.74       19.66      1.32 o 
   0  11   6       73.18       80.41      2.48 o 
  -7   0   7       80.30       84.36      2.72 o 
  -6   0   7       16.62       17.75      1.37 o 
  -5   0   7        0.49        0.08      0.58 o 
  -4   0   7        8.58        9.89      0.55 o 
  -3   0   7        0.09        0.46      0.55 o 
  -2   0   7       59.19       58.58      1.84 o 
  -1   0   7       60.76       56.54      1.82 o 
   0   0   7       39.96       41.99      1.65 o 
   1   0   7        6.37        7.53      0.93 o 
   2   0   7       26.75       29.56      1.57 o 
   3   0   7        1.24        1.15      0.63 o 
  -7   1   7        5.89        6.21      0.81 o 
  -6   1   7       16.55       16.98      1.02 o 
  -5   1   7        3.82        3.79      0.62 o 
  -4   1   7       29.10       26.01      0.68 o 
  -3   1   7      119.80      121.91      1.29 o 
  -2   1   7       78.41       80.05      1.51 o 
  -1   1   7       42.90       44.08      1.63 o 
   0   1   7       35.95       36.66      1.09 o 
   1   1   7       11.91       11.29      0.77 o 
   2   1   7       12.61       11.39      0.81 o 
   3   1   7        3.33        3.71      0.59 o 
  -7   2   7        7.20        6.38      1.03 o 
  -6   2   7       65.66       61.48      1.57 o 
  -5   2   7       13.82       12.89      0.57 o 
  -4   2   7       21.53       23.76      0.88 o 
  -3   2   7       51.77       54.88      0.93 o 
  -2   2   7       53.26       54.64      2.35 o 
  -1   2   7      215.86      210.93      2.73 o 
   0   2   7       27.52       23.77      1.22 o 
   1   2   7       44.82       42.31      1.47 o 
   2   2   7        9.98       10.34      0.79 o 
   3   2   7       22.15       26.36      1.60 o 
  -7   3   7       28.37       28.73      2.52 o 
  -6   3   7       33.20       35.09      1.26 o 
  -5   3   7        3.56        3.09      0.39 o 
  -4   3   7       25.56       25.30      0.84 o 
  -3   3   7      101.32       95.23      1.26 o 
  -2   3   7       45.51       45.16      1.15 o 
  -1   3   7      102.09       98.73      1.76 o 
   0   3   7       23.32       22.97      2.27 o 
   1   3   7       15.20       16.18      0.85 o 
   2   3   7       94.34       84.64      2.18 o 
   3   3   7        2.99        2.74      0.54 o 
  -7   4   7        0.10        1.07      0.55 o 
  -6   4   7        8.09        8.79      0.79 o 
  -5   4   7       21.04       24.81      1.25 o 
  -4   4   7       27.18       28.27      0.74 o 
  -3   4   7       19.29       20.55      0.64 o 
  -2   4   7       61.63       63.10      1.37 o 
  -1   4   7      217.11      214.95      2.83 o 
   0   4   7        3.75        3.72      0.68 o 
   1   4   7       91.64       90.32      2.19 o 
   2   4   7       40.93       40.48      1.26 o 
   3   4   7       26.46       27.26      1.13 o 
  -7   5   7       25.79       26.01      1.81 o 
  -6   5   7       15.81       15.09      1.66 o 
  -5   5   7       77.28       77.36      1.59 o 
  -4   5   7        3.59        4.36      0.40 o 
  -3   5   7       26.26       27.94      0.89 o 
  -2   5   7      170.61      164.74      3.95 o 
  -1   5   7      204.73      194.49      4.55 o 
   0   5   7       32.05       28.14      1.18 o 
   1   5   7       26.81       26.23      1.33 o 
   2   5   7       15.59       15.48      0.87 o 
  -6   6   7       14.11       14.49      0.85 o 
  -5   6   7        7.65        7.98      0.70 o 
  -4   6   7       21.50       21.26      0.89 o 
  -3   6   7       19.89       20.69      0.80 o 
  -2   6   7       12.06       13.35      1.03 o 
  -1   6   7       24.77       26.62      0.78 o 
   0   6   7       65.54       60.84      1.43 o 
   1   6   7       22.73       23.59      1.14 o 
   2   6   7        0.82        0.86      0.41 o 
  -6   7   7        5.04        5.93      0.69 o 
  -5   7   7        4.70        4.69      0.62 o 
  -4   7   7       28.27       27.32      1.32 o 
  -3   7   7       87.35       78.80      2.25 o 
  -2   7   7       13.61       14.83      0.85 o 
  -1   7   7        0.15       -0.25      0.35 o 
   0   7   7       14.65       16.18      1.02 o 
   1   7   7       20.54       20.86      1.57 o 
   2   7   7       39.26       40.21      1.99 o 
  -5   8   7       24.20       26.00      1.42 o 
  -4   8   7       17.73       15.47      1.16 o 
  -3   8   7       55.67       55.39      1.96 o 
  -2   8   7       15.53       16.15      1.12 o 
  -1   8   7        5.23        5.88      0.60 o 
   0   8   7       11.58       11.72      0.81 o 
   1   8   7       64.86       60.44      2.31 o 
  -4   9   7       61.14       64.41      2.24 o 
  -3   9   7       90.99       86.74      2.54 o 
  -2   9   7       57.37       63.58      2.15 o 
  -1   9   7       93.87      101.47      2.71 o 
   0   9   7       22.19       23.03      1.01 o 
  -3  10   7       24.67       26.55      1.52 o 
  -2  10   7       23.35       26.69      1.51 o 
  -1  10   7       39.93       42.09      1.81 o 
  -7   0   8      140.78      135.55      3.59 o 
  -6   0   8       99.63      105.04      2.91 o 
  -5   0   8        0.74        1.13      0.62 o 
  -4   0   8       36.01       41.88      1.61 o 
  -3   0   8       46.19       44.90      1.74 o 
  -2   0   8      455.45      452.90      6.80 o 
  -1   0   8       16.76       15.87      1.12 o 
   0   0   8       34.74       30.79      1.54 o 
   1   0   8       45.01       42.21      1.90 o 
   2   0   8        4.01        3.98      0.87 o 
  -7   1   8        0.27        0.98      0.57 o 
  -6   1   8       47.63       46.78      1.40 o 
  -5   1   8       20.36       20.12      1.69 o 
  -4   1   8       59.67       62.37      1.05 o 
  -3   1   8        6.45        5.40      0.57 o 
  -2   1   8       22.78       19.41      0.85 o 
  -1   1   8        4.59        4.24      0.89 o 
   0   1   8        9.70       10.66      0.76 o 
   1   1   8       71.64       62.55      1.61 o 
   2   1   8       57.46       57.55      1.64 o 
  -7   2   8      155.80      163.47      2.83 o 
  -6   2   8       29.58       29.02      1.17 o 
  -5   2   8       10.69       10.09      0.75 o 
  -4   2   8       25.76       23.27      0.65 o 
  -3   2   8       43.07       41.53      3.18 o 
  -2   2   8       42.15       43.18      2.94 o 
  -1   2   8       22.95       25.07      2.17 o 
   0   2   8       21.95       21.94      1.57 o 
   1   2   8       14.60       14.37      0.91 o 
   2   2   8       12.25       12.13      0.90 o 
  -7   3   8        2.47        2.87      1.30 o 
  -6   3   8        5.62        6.87      0.73 o 
  -5   3   8       12.50       12.93      0.60 o 
  -4   3   8       31.09       32.13      0.97 o 
  -3   3   8       39.35       39.74      1.09 o 
  -2   3   8       65.22       63.58      2.09 o 
  -1   3   8       29.35       29.76      1.18 o 
   0   3   8       12.47       14.05      1.53 o 
   1   3   8       25.46       23.38      2.13 o 
   2   3   8       43.59       49.58      1.50 o 
  -6   4   8        5.16        4.56      0.99 o 
  -5   4   8        8.02        9.48      0.70 o 
  -4   4   8       41.24       41.23      1.10 o 
  -3   4   8       13.58       13.91      0.75 o 
  -2   4   8        4.49        4.36      0.54 o 
  -1   4   8       29.82       28.42      1.05 o 
   0   4   8       16.79       16.79      0.90 o 
   1   4   8        4.34        4.94      0.67 o 
   2   4   8        7.81       10.56      0.87 o 
  -6   5   8       14.71       16.83      1.50 o 
  -5   5   8        4.80        6.17      0.62 o 
  -4   5   8       56.43       54.31      1.28 o 
  -3   5   8       15.60       16.23      1.31 o 
  -2   5   8       26.18       24.55      1.51 o 
  -1   5   8       39.97       40.55      1.92 o 
   0   5   8       24.43       23.41      1.00 o 
   1   5   8        2.54        1.47      0.46 o 
  -6   6   8        6.39        8.13      1.38 o 
  -5   6   8        0.45        0.48      0.43 o 
  -4   6   8       17.25       13.90      1.13 o 
  -3   6   8       25.85       24.80      0.93 o 
  -2   6   8       38.33       42.00      1.20 o 
  -1   6   8        2.70        2.53      0.39 o 
   0   6   8       27.17       25.04      1.05 o 
   1   6   8      124.03      123.89      2.30 o 
  -5   7   8        3.04        2.76      0.72 o 
  -4   7   8        1.30        1.86      0.62 o 
  -3   7   8       15.17       13.07      1.13 o 
  -2   7   8        2.00        2.14      1.13 o 
  -1   7   8       32.99       34.64      3.11 o 
   0   7   8       31.68       31.39      2.04 o 
  -4   8   8       37.21       35.15      1.68 o 
  -3   8   8       44.12       45.98      1.88 o 
  -2   8   8        2.19        2.16      0.62 o 
  -1   8   8       41.98       39.73      3.48 o 
  -6   0   9        0.02        0.95      0.71 o 
  -3   0   9       28.19       23.78      1.42 o 
  -2   0   9       72.02       77.91      2.47 o 
   0   0   9       18.04       18.44      1.35 o 
   1   0   9       30.81       27.80      1.68 o 
  -6   1   9        6.87        8.27      0.78 o 
  -4   1   9       25.75       24.59      0.91 o 
  -3   1   9       14.21       15.50      0.91 o 
  -2   1   9       99.64       92.46      2.66 o 
  -1   1   9        7.80        9.02      0.73 o 
   0   1   9        0.12       -0.35      0.35 o 
   1   1   9        5.49        5.93      0.72 o 
  -6   2   9        0.33        0.02      0.47 o 
  -5   2   9       30.18       31.93      1.61 o 
  -4   2   9        9.05        7.87      0.64 o 
  -3   2   9        5.09        5.73      0.63 o 
  -2   2   9       92.55       87.63      2.63 o 
  -1   2   9       30.47       30.11      1.60 o 
   0   2   9       37.07       37.58      1.29 o 
   1   2   9        5.10        4.81      0.67 o 
  -6   3   9       15.07       16.03      1.46 o 
  -4   3   9        7.50        7.95      0.64 o 
  -3   3   9        2.10        1.81      0.46 o 
  -2   3   9       37.03       37.97      1.23 o 
  -1   3   9        4.01        3.34      0.60 o 
   0   3   9        3.26        3.23      0.56 o 
  -5   4   9       30.27       31.86      1.46 o 
  -4   4   9       62.09       65.45      1.92 o 
  -3   4   9       19.22       18.31      0.88 o 
  -2   4   9       21.36       20.49      0.96 o 
  -1   4   9        1.52        1.61      0.48 o 
   0   4   9        3.69        4.50      1.38 o 
  -5   5   9       13.34       12.02      1.09 o 
  -4   5   9       20.96       17.50      1.15 o 
  -3   5   9       21.04       22.99      0.97 o 
  -2   5   9       27.30       25.37      1.03 o 
  -1   5   9        1.89        2.22      0.56 o 
   0   5   9        5.28        3.54      0.60 o 
  -4   6   9       28.85       31.24      1.54 o 
  -3   6   9       33.97       33.37      1.14 o 
  -2   6   9       48.50       51.81      1.98 o 
  -1   6   9        1.60        1.40      0.39 o 
  -3   0  10       15.03       14.23      1.35 o 
  -2   0  10       36.33       36.16      1.82 o 
  -1   0  10        0.15        0.95      0.66 o 
  -4   1  10       28.36       28.65      1.64 o 
  -3   1  10      115.12      111.67      2.23 o 
  -2   1  10       12.09       11.08      1.17 o 
  -4   2  10        1.91        2.26      0.77 o 
  -3   2  10       32.24       30.15      1.20 o 
  -2   2  10       18.20       19.01      1.50 o 
  -4   3  10       16.80       18.74      0.91 o 
  -3   3  10       12.29       12.72      0.87 o 
  -2   3  10        1.49        1.17      0.48 o 
                                                 
